# Supplementary material for: Differential protein expression in human knee articular cartilage and medial meniscus using two different proteomic methods: a pilot analysis
Source: BMC Musculoskelet Disord. 2018 Nov 29;19:416. doi: 10.1186/s12891-018-2346-6 (PMC6267052; doi:10.1186/s12891-018-2346-6)
Supplement: Supplementary file 2 — Proteins identified with DDA. Table containing all proteins with at least two unique peptides per protein and present in at least three of the samples that were identified in the DDA analysis. The table further indicates if the protein was found exclusively in articular cartilage, meniscus or in both tissues as well as which proteins that were selected for statistical analysis. (XLSX 42 kb) [file 12891_2018_2346_MOESM2_ESM.xlsx]

## Sheet: Sheet1
Supplmentary table 1. All proteins identified with DDA
Table containing all proteins with at least two unique peptides per protein and present in at least three of the samples that were identified in the DDA analysis. The table further indicates if the protein was found exclusively in articular cartilage, meniscus or in both tissues as well as which proteins that were selected for statistical analysis.
Accession	Description	Expected q-value	Sum PEP Score	Coverage	# Peptides	M vs C ratio	Included in analysis	Gene ID
P19652	Alpha-1-acid glycoprotein 2	0	30.854	32	6	443.52	¤¤	ORM2
P06899	Histone H2B type 1-J	0	23.003	36	5	33.52		HIST1H2BJ
Q07507	Dermatopontin	0	18.234	22	4	29.43	¤¤	DPT
Q99972	Myocilin	0	37.929	22	10	21.92	¤¤	MYOC
P07737	Profilin-1	0	10.711	36	4	21.23		PFN1
P28300	Protein-lysine 6-oxidase	0	15.197	15	4	19.01	¤¤	LOX
P67936	Tropomyosin alpha-4 chain	0	32.982	19	7	18.6		TPM4
P05387	60S acidic ribosomal protein P2	0	7.488	24	2	12.82		RPLP2
A1L4H1	Soluble scavenger receptor cysteine-rich domain-containing protein SSC5D	0	10.654	3	3	11.13		SSC5D
Q03252	Lamin-B2	0	29.276	14	9	10.83		LMNB2
O43827	Angiopoietin-related protein 7	0	20.582	14	5	10.1		ANGPTL7
Q9BXN1	Asporin	0	84.741	41	17	9.96	¤¤	ASPN
P22105	Tenascin-X	0	560.373	35	114	9.22		TNXB
P61254	60S ribosomal protein L26	0	5.471	12	2	7.87		RPL26
P02766	Transthyretin	0	24.623	49	5	7.61	¤¤	TTR
P09382	Galectin-1	0	14.1	40	5	7.35	¤¤	LGALS1
P01781	Ig heavy chain V-III region GAL	0	5.71	17	2	7.17		IGHV3-7
P02545	Prelamin-A/C	0	144.579	47	33	6.73		LMNA
O43852	Calumenin	0.002	4.115	6	2	6.51		CALU
P05546	Heparin cofactor 2	0	10.718	7	4	6.38		SERPIND1
P02743	Serum amyloid P-component	0	20.692	25	6	6.31	¤¤	APCS
P15090	Fatty acid-binding protein, adipocyte	0	10.59	16	2	6.07		FABP4
P04217	Alpha-1B-glycoprotein	0	31.551	18	8	6.05	¤¤	A1BG
P04792	Heat shock protein beta-1	0	23.518	33	6	6.01		HSPB1
P39059	Collagen alpha-1(XV) chain	0	31.232	9	11	5.91	¤¤	COL15A1
Q96Q06	Perilipin-4	0	29.59	11	8	5.43		PLIN4
P08254	Stromelysin-1	0	29.884	19	9	5.39	¤¤	MMP3
Q09666	Neuroblast differentiation-associated protein AHNAK	0	244.701	32	73	5.3		AHNAK
P50502	Hsc70-interacting protein	0	9.575	11	3	5.19		ST13
Q16555	Dihydropyrimidinase-related protein 2	0	32.223	18	9	5.13		DPYSL2
P01008	Antithrombin-III	0	60.139	31	14	5.13	¤¤	SERPINC1
P01009	Alpha-1-antitrypsin	0	96.802	54	22	5.12	¤¤	SERPINA1
P13611	Versican core protein	0	87.193	6	21	4.97	¤¤	VCAN
P02765	Alpha-2-HS-glycoprotein	0	30.377	19	6	4.93	¤	AHSG
P02747	Complement C1q subcomponent subunit C	0	5.516	9	2	4.85		C1QC
P02790	Hemopexin	0	47.602	30	11	4.65	¤¤	HPX
Q15582	Transforming growth factor-beta-induced protein ig-h3	0	83.344	29	18	4.59	¤¤	TGFBI
P00751	Complement factor B	0	49.598	18	14	4.51	¤¤	CFB
P02452	Collagen alpha-1(I) chain	0	36.987	9	10	4.5		COL1A1
P60709	Actin. cytoplasmic 1	0	56.646	37	11	4.48		ACTB
P12110	Collagen alpha-2(VI) chain	0	127.292	27	25	4.47	¤	COL6A2
Q13642	Four and a half LIM domains protein 1	0	10.316	11	3	4.42		FHL1
P14314	Glucosidase 2 subunit beta	0	10.456	6	3	4.33		PRKCSH
P04004	Vitronectin	0	38.385	20	8	4.24	¤¤	VTN
Q6NZI2	Polymerase I and transcript release factor	0	34.002	22	7	4.17		PTRF
P02750	Leucine-rich alpha-2-glycoprotein	0	13.05	11	4	4.16		LRG1
P08758	Annexin A5	0	41.065	35	11	4.16		ANXA5
P35555	Fibrillin-1	0	21.832	2	7	4.11		FBN1
P12109	Collagen alpha-1(VI) chain	0	147.944	30	27	4.05	¤	COL6A1
O60240	Perilipin-1	0	18.035	13	6	4		PLIN1
P39060	Collagen alpha-1(XVIII) chain	0	15.637	3	5	3.99	¤	COL18A1
P02760	Protein AMBP	0	27.427	16	5	3.99	¤¤	AMBP
Q9NQ79	Cartilage acidic protein 1	0	29.519	18	9	3.97	¤¤	CRTAC1
P60660	Myosin light polypeptide 6	0	15.991	30	5	3.97		MYL6
O00339	Matrilin-2	0	29.529	9	8	3.92		MATN2
P00747	Plasminogen	0	61.894	28	18	3.9	¤	PLG
P09972	Fructose-bisphosphate aldolase C	0	19.14	15	4	3.84		ALDOC
P11766	Alcohol dehydrogenase class-3	0	5.469	5	2	3.83		ADH5
P24821	Tenascin	0	123.042	16	29	3.82	¤¤	TNC
P09871	Complement C1s subcomponent	0	6.801	5	3	3.82		C1S
Q6YHK3	CD109 antigen	0	8.425	2	3	3.79		CD109
P68431	Histone H3.1	0	6.432	12	2	3.76	¤	HIST1H3F*
P37802	Transgelin-2	0	6.914	15	3	3.71		TAGLN2
P12111	Collagen alpha-3(VI) chain	0	417.952	31	88	3.64	¤	COL6A3
P02774	Vitamin D-binding protein	0	65.047	47	18	3.62	¤¤	GC
Q15113	Procollagen C-endopeptidase enhancer 1	0	38.789	33	10	3.6	¤¤	PCOLCE
Q9Y490	Talin-1	0	12.67	2	4	3.58		TLN1
P0DMV9	Heat shock 70 kDa protein 1B	0	44.852	23	12	3.58		HSPA1B*
P25705	ATP synthase subunit alpha, mitochondrial	0	13.192	8	4	3.54		ATP5A1
Q14624	Inter-alpha-trypsin inhibitor heavy chain H4	0	20.171	8	7	3.54		ITIH4
P07996	Thrombospondin-1	0	239.562	50	46	3.51	¤¤	THBS1
P02787	Serotransferrin	0	195.023	50	36	3.44	¤¤	TF
P00441	Superoxide dismutase [Cu-Zn]	0	7.115	17	2	3.37	¤¤	SOD1
P62158	Calmodulin	0	25.741	34	5	3.36	¤	CALM3*
P37837	Transaldolase	0	10.17	9	3	3.34		TALDO1
P07355	Annexin A2	0	101.445	55	20	3.32	¤¤	ANXA2
P19827	Inter-alpha-trypsin inhibitor heavy chain H1	0	36.845	10	9	3.32	¤¤	ITIH1
P01011	Alpha-1-antichymotrypsin	0	45.882	25	11	3.3	¤¤	SERPINA3
P01620	Ig kappa chain V-III region SIE	0	16.374	39	3	3.29	¤	IGKV3-20
P25311	Zinc-alpha-2-glycoprotein	0	20.842	17	6	3.27	¤	AZGP1
Q7Z7G0	Target of Nesh-SH3	0	106.432	22	20	3.26	¤¤	ABI3BP
P42330	Aldo-keto reductase family 1 member C3	0	7.104	8	3	3.22		AKR1C3
P07339	Cathepsin D	0	9.968	7	3	3.17		CTSD
P00966	Argininosuccinate synthase	0	15.347	10	5	3.05		ASS1
P23528	Cofilin-1	0	10.196	20	3	3.04		CFL1
P04075	Fructose-bisphosphate aldolase A	0	42.493	39	12	3.02	¤¤	ALDOA
P08670	Vimentin	0	218.647	66	38	3.01		VIM
P11216	Glycogen phosphorylase. brain form	0	7.748	3	3	3		PYGB
P00450	Ceruloplasmin	0	43.406	13	12	2.88	¤¤	CP
P35443	Thrombospondin-4	0	90.181	31	21	2.8	¤¤	THBS4
P54727	UV excision repair protein RAD23 homolog B	0	8.141	7	3	2.78		RAD23B
P01608	Ig kappa chain V-I region Roy	0	11.472	24	2	2.77	¤	IGKV1D-33
Q99715	Collagen alpha-1(XII) chain	0	93.288	10	27	2.74	¤	COL12A1
P68363	Tubulin alpha-1B chain	0	16.2	17	6	2.74		TUBA1B
P06748	Nucleophosmin	0	10.696	11	3	2.72		NPM1
Q13103	Secreted phosphoprotein 24	0	10.026	16	3	2.7	¤¤	SPP2
P40925	Malate dehydrogenase. cytoplasmic	0	10.347	9	3	2.7		MDH1
P62937	Peptidyl-prolyl cis-trans isomerase A	0	21.517	19	4	2.68	¤¤	PPIA
O75874	Isocitrate dehydrogenase [NADP] cytoplasmic	0	19.818	14	5	2.64		IDH1
P27797	Calreticulin	0	16.728	15	4	2.63	¤	CALR
P01859	Ig gamma-2 chain C region	0	32.287	31	8	2.61	¤	IGHG2
P02763	Alpha-1-acid glycoprotein 1	0	38.826	41	7	2.59	¤¤	ORM1
P61978	Heterogeneous nuclear ribonucleoprotein K	0	9.754	9	3	2.59		HNRNPK
Q9Y5Z4	Heme-binding protein 2	0	6.641	14	2	2.58		HEBP2
P01042	Kininogen-1	0	18.901	12	7	2.58	¤¤	KNG1
P0C0L5	Complement C4-B	0	82.803	16	25	2.58	¤	C4B
P00918	Carbonic anhydrase 2	0	9.838	12	3	2.57		CA2
P51991	Heterogeneous nuclear ribonucleoprotein A3	0	11.685	12	4	2.54		HNRNPA3
P22314	Ubiquitin-like modifier-activating enzyme 1	0	5.59	2	2	2.54		UBA1
P02768	Serum albumin	0	353.084	71	51	2.51	¤¤	ALB
P00746	Complement factor D	0	38.43	46	8	2.51	¤¤	CFD
B9A064	Immunoglobulin lambda-like polypeptide 5	0	18.98	27	4	2.5	¤	IGLL5
Q9NZN4	EH domain-containing protein 2	0	9.642	5	3	2.5		EHD2
P30086	Phosphatidylethanolamine-binding protein 1	0	24.361	35	5	2.48		PEBP1
P00568	Adenylate kinase isoenzyme 1	0	18.841	32	6	2.46		AK1
Q13228	Selenium-binding protein 1	0	13.855	10	4	2.44		SELENBP1
P09651	Heterogeneous nuclear ribonucleoprotein A1	0	13.827	12	4	2.42		HNRNPA1
P00915	Carbonic anhydrase 1	0	42.852	37	7	2.4		CA1
P35908	Keratin. type II cytoskeletal 2 epidermal	0	62.381	31	18	2.4		KRT2
Q14767	Latent-transforming growth factor beta-binding protein 2	0	36.347	7	10	2.39	¤¤	LTBP2
P30101	Protein disulfide-isomerase A3	0	49.555	27	14	2.38		PDIA3
P00738	Haptoglobin	0	90.963	47	20	2.35	¤¤	HP
P08294	Extracellular superoxide dismutase [Cu-Zn]	0	47.779	30	6	2.33	¤¤	SOD3
P02649	Apolipoprotein E	0	19.829	14	5	2.3		APOE
P62258	14-3-3 protein epsilon	0	15.481	25	6	2.3		YWHAE
P20774	Mimecan	0	62.069	39	13	2.29	¤¤	OGN
P36955	Pigment epithelium-derived factor	0	34.619	22	10	2.28	¤¤	SERPINF1
P22626	Heterogeneous nuclear ribonucleoproteins A2/B1	0	20.997	25	7	2.28	¤	HNRNPA2B1
P01779	Ig heavy chain V-III region TUR	0	8.951	27	2	2.22		IGHV3-23
P13645	Keratin, type I cytoskeletal 10	0	57.126	22	15	2.19		KRT10
P08133	Annexin A6	0	56.927	27	17	2.19		ANXA6
P04083	Annexin A1	0	56.404	45	13	2.17	¤¤	ANXA1
P19338	Nucleolin	0	13.714	6	4	2.16		NCL
P16402	Histone H1.3	0	24.313	15	6	2.15		HIST1H1D
P63104	14-3-3 protein zeta/delta	0	15.18	21	5	2.14		YWHAZ
P19823	Inter-alpha-trypsin inhibitor heavy chain H2	0	39.49	13	11	2.13		ITIH2
P08865	40S ribosomal protein SA	0	6.658	10	2	2.11		RPSA
Q15084	Protein disulfide-isomerase A6	0	7.248	6	2	2.08		PDIA6
P02748	Complement component C9	0	26.703	14	8	2.07	¤¤	C9
P61247	40S ribosomal protein S3a	0	5.478	7	2	2.06		RPS3A
P36578	60S ribosomal protein L4	0	5.925	6	2	2.05		RPL4
P09525	Annexin A4	0	40.757	34	11	1.94		ANXA4
P01834	Ig kappa chain C region	0	41.139	80	5	1.94	¤¤	IGKC
P51884	Lumican	0	85.894	41	14	1.93	¤¤	LUM
P06396	Gelsolin	0	91.922	27	16	1.92	¤¤	GSN
O60701	UDP-glucose 6-dehydrogenase	0	11.451	7	3	1.92		UGDH
P98095	Fibulin-2	0	9.208	3	3	1.91		FBLN2
P52565	Rho GDP-dissociation inhibitor 1	0	10.284	21	3	1.91		ARHGDIA
P05155	Plasma protease C1 inhibitor	0	14.684	12	5	1.9		SERPING1
P08253	72 kDa type IV collagenase	0	9.342	5	3	1.89		MMP2
Q5SSJ5	Heterochromatin protein 1-binding protein 3	0	16.025	8	5	1.85		HP1BP3
P46940	Ras GTPase-activating-like protein IQGAP1	0	6.762	2	3	1.83		IQGAP1
Q6UWY5	Olfactomedin-like protein 1	0	15.114	13	5	1.82		OLFML1
P11142	Heat shock cognate 71 kDa protein	0	40.236	21	12	1.81		HSPA8
P23284	Peptidyl-prolyl cis-trans isomerase B	0	19.461	25	6	1.81		PPIB
P05091	Aldehyde dehydrogenase. mitochondrial	0	16.415	8	5	1.8		ALDH2
P00325	Alcohol dehydrogenase 1B	0	29.323	20	8	1.8		ADH1B
Q02878	60S ribosomal protein L6	0	9.578	10	3	1.8		RPL6
P62263	40S ribosomal protein S14	0	6.291	16	2	1.78		RPS14
P23142	Fibulin-1	0	57.951	24	14	1.77	¤¤	FBLN1
P06727	Apolipoprotein A-IV	0	53.148	35	15	1.77	¤¤	APOA4
P06744	Glucose-6-phosphate isomerase	0	12.089	9	5	1.76	¤	GPI
Q14195	Dihydropyrimidinase-related protein 3	0	15.129	10	5	1.74		DPYSL3
P01023	Alpha-2-macroglobulin	0	87.948	19	22	1.7	¤¤	A2M
P08123	Collagen alpha-2(I) chain	0	43.326	8	9	1.69	¤	COL1A2
P51888	Prolargin	0	124.192	53	18	1.68	¤¤	PRELP
P01857	Ig gamma-1 chain C region	0	60.462	50	12	1.66	¤¤	IGHG1
P07358	Complement component C8 beta chain	0	12.538	6	4	1.65		C8B
P14550	Alcohol dehydrogenase [NADP(+)]	0	7.089	10	3	1.63		AKR1A1
P46781	40S ribosomal protein S9	0	7.181	8	2	1.62		RPS9
P01876	Ig alpha-1 chain C region	0	16.487	15	5	1.6		IGHA1
P02753	Retinol-binding protein 4	0	5.198	9	2	1.58		RBP4
P07237	Protein disulfide-isomerase	0	32.632	19	9	1.58	¤¤	P4HB
P05154	Plasma serine protease inhibitor	0	6.651	5	2	1.57		SERPINA5
P07357	Complement component C8 alpha chain	0	18.758	11	5	1.56		C8A
P62805	Histone H4	0	25.87	50	5	1.52	¤¤	HIST1H4A*
P62826	GTP-binding nuclear protein Ran	0	7.412	10	2	1.49		RAN
P26447	Protein S100-A4	0	6.947	20	2	1.45		S100A4
P05452	Tetranectin	0	28.55	42	6	1.45	¤¤	CLEC3B
Q9P2E9	Ribosome-binding protein 1	0	8.878	2	3	1.41		RRBP1
P04406	Glyceraldehyde-3-phosphate dehydrogenase	0	38.479	30	7	1.41		GAPDH
P00338	L-lactate dehydrogenase A chain	0	26.697	22	7	1.41		LDHA
P32119	Peroxiredoxin-2	0	23.024	37	7	1.41		PRDX2
P02679	Fibrinogen gamma chain	0	78.678	41	17	1.4	¤¤	FGG
P02511	Alpha-crystallin B chain	0	16.722	30	5	1.38		CRYAB
P02749	Beta-2-glycoprotein 1	0	17.402	15	4	1.35	¤¤	APOH
Q15149	Plectin	0	34.201	3	12	1.35		PLEC
P02671	Fibrinogen alpha chain	0	51.406	17	12	1.34	¤¤	FGA
P26038	Moesin	0	49.075	23	14	1.32		MSN
P01871	Ig mu chain C region	0	36.216	25	10	1.32	¤¤	IGHM
P06316	Ig lambda chain V-I region BL2	0	5.491	12	2	1.3		IGLV1-51
P78417	Glutathione S-transferase omega-1	0	13.32	17	4	1.3		GSTO1
Q16851	UTP-glucose-1-phosphate uridylyltransferase	0	17.987	16	8	1.29		UGP2
P60174	Triosephosphate isomerase	0	30.837	33	8	1.28		TPI1
P13647	Keratin. type II cytoskeletal 5	0	42.061	17	11	1.27		KRT5
P20073	Annexin A7	0	7.339	4	2	1.26		ANXA7
Q06830	Peroxiredoxin-1	0	33.559	49	9	1.22		PRDX1
P01598	Ig kappa chain V-I region EU	0	15.692	27	2	1.21	¤	IGKV1-5
P13797	Plastin-3	0	20.896	11	6	1.19		PLS3
P07305	Histone H1.0	0	15.573	21	4	1.18		H1F0
P98160	Basement membrane-specific heparan sulfate proteoglycan core protein	0	172.395	13	46	1.14	¤¤	HSPG2
P01860	Ig gamma-3 chain C region	0	47.673	41	11	1.13	¤¤	IGHG3
P02647	Apolipoprotein A-I	0	55.555	46	12	1.13	¤¤	APOA1
P04040	Catalase	0	36.816	27	12	1.12		CAT
P06703	Protein S100-A6	0	6	17	2	1.12		S100A6
P07585	Decorin	0	80.638	38	16	1.11	¤¤	DCN
P11021	78 kDa glucose-regulated protein	0	45.345	25	14	1.1		HSPA5
P23526	Adenosylhomocysteinase	0	6.424	6	2	1.1		AHCY
P68371	Tubulin beta-4B chain	0	24.218	20	8	1.09		TUBB4B
P68104	Elongation factor 1-alpha 1	0	18.507	11	5	1.08		EEF1A1
P14618	Pyruvate kinase PKM	0	69.258	30	15	1.07		PKM
P10909	Clusterin	0	133.41	41	19	1.06	¤¤	CLU
P21810	Biglycan	0	87.309	45	14	1.04	¤¤	BGN
P08603	Complement factor H	0	125.094	26	29	1.04	¤¤	CFH
Q4ZHG4	Fibronectin type III domain-containing protein 1	0	27.199	4	7	1.04		FNDC1
P60981	Destrin	0	5.423	12	2	1.03		DSTN
P02675	Fibrinogen beta chain	0	57.774	41	15	1.01	¤¤	FGB
P62979	Ubiquitin-40S ribosomal protein S27a	0	12.159	24	4	1		RPS27A
P00558	Phosphoglycerate kinase 1	0	56.365	36	12	0.98		PGK1
P68871	Hemoglobin subunit beta	0	71.533	79	11	0.98	¤¤	HBB
P02794	Ferritin heavy chain	0	14.018	22	4	0.96		FTH1
P18669	Phosphoglycerate mutase 1	0	10.919	13	3	0.96		PGAM1*
O76076	WNT1-inducible-signaling pathway protein 2	0	6.396	9	2	0.95		WISP2
P84098	60S ribosomal protein L19	0	6.364	13	2	0.94		RPL19
P36871	Phosphoglucomutase-1	0.002	4.394	3	2	0.94		PGM1
Q99497	Protein deglycase DJ-1	0	14.099	24	4	0.93		PARK7
P12277	Creatine kinase B-type	0	15.267	15	5	0.92		CKB
P30043	Flavin reductase (NADPH)	0	9.956	12	2	0.9		BLVRB
P02461	Collagen alpha-1(III) chain	0	18.096	5	6	0.89	¤	COL3A1
P06733	Alpha-enolase	0	65.06	36	17	0.87		ENO1
P29401	Transketolase	0	16.981	12	6	0.85		TKT
Q08257	Quinone oxidoreductase	0	12.985	12	4	0.85		CRYZ
P49747	Cartilage oligomeric matrix protein	0	331.482	71	44	0.85	¤¤	COMP
P0C0S5	Histone H2A.Z	0	12.651	31	4	0.83		H2AFZ
P15531	Nucleoside diphosphate kinase A	0	9.814	28	3	0.81		NME1
Q06828	Fibromodulin	0	65.948	27	9	0.78	¤¤	FMOD
Q86YZ3	Hornerin	0	5.645	4	2	0.77		HRNR
Q03591	Complement factor H-related protein 1	0	27.068	22	7	0.76		CFHR1
Q6UXI7	Vitrin	0	7.363	3	2	0.76	¤	VIT
P14625	Endoplasmin	0	46.144	15	13	0.75	¤¤	HSP90B1
Q08431	Lactadherin	0	61.085	45	14	0.75	¤¤	MFGE8
P40121	Macrophage-capping protein	0	17.092	17	5	0.75		CAPG
Q92765	Secreted frizzled-related protein 3	0	5.934	5	2	0.75		FRZB
O95340	Bifunctional 3'-phosphoadenosine 5'-phosphosulfate synthase 2	0	14.821	9	5	0.74		PAPSS2
Q07092	Collagen alpha-1(XVI) chain	0	7.399	2	2	0.73		COL16A1
P06732	Creatine kinase M-type	0	23.342	24	8	0.73		CKM
Q9UKZ9	Procollagen C-endopeptidase enhancer 2	0	27.011	20	7	0.72	¤¤	PCOLCE2
P01033	Metalloproteinase inhibitor 1	0	9.823	15	3	0.71	¤	TIMP1
Q8IUX7	Adipocyte enhancer-binding protein 1	0	5.795	2	3	0.7		AEBP1
P04196	Histidine-rich glycoprotein	0	18.493	11	6	0.69	¤	HRG
P17931	Galectin-3	0	12.5	14	3	0.68	¤¤	LGALS3
P01031	Complement C5	0	6.035	1	2	0.68		C5
P07451	Carbonic anhydrase 3	0	10.359	12	3	0.66		CA3
Q04760	Lactoylglutathione lyase	0	7.998	11	3	0.64		GLO1
P04264	Keratin. type II cytoskeletal 1	0	101.103	37	23	0.63		KRT1
P02042	Hemoglobin subunit delta	0	38.965	51	8	0.62		HBD
P24593	Insulin-like growth factor-binding protein 5	0	5.376	6	2	0.61		IGFBP5
Q9UKU9	Angiopoietin-related protein 2	0	23.456	14	7	0.61	¤¤	ANGPTL2
P01024	Complement C3	0	156.992	28	40	0.6	¤¤	C3
P09211	Glutathione S-transferase P	0	18.886	27	4	0.6		GSTP1
Q00839	Heterogeneous nuclear ribonucleoprotein U	0	9.279	4	4	0.59		HNRNPU
O75339	Cartilage intermediate layer protein 1	0	234.577	38	45	0.58	¤¤	CILP
P30041	Peroxiredoxin-6	0	22.633	31	7	0.58		PRDX6
P61353	60S ribosomal protein L27	0	11.477	36	4	0.55		RPL27
Q92743	Serine protease HTRA1	0	36.745	20	9	0.54	¤¤	HTRA1
P08493	Matrix Gla protein	0	7.635	23	2	0.54	¤¤	MGP
Q92954	Proteoglycan 4	0	41.209	8	11	0.53	¤¤	PRG4
P05090	Apolipoprotein D	0	20.093	30	5	0.52	¤¤	APOD
P02792	Ferritin light chain	0.002	4.583	9	2	0.5		FTL
P01034	Cystatin-C	0	10.826	23	2	0.48		CST3
P69905	Hemoglobin subunit alpha	0	58.859	64	8	0.48	¤¤	HBA2*
P02775	Platelet basic protein	0	13.273	27	4	0.48		PPBP
P55107	Growth/differentiation factor 10	0	13.016	7	3	0.47	¤	GDF10
Q8IUL8	Cartilage intermediate layer protein 2	0	141.095	27	29	0.45	¤¤	CILP2
P05156	Complement factor I	0.003	3.923	3	2	0.45		CFI
Q6UWX4	HHIP-like protein 2	0	18.324	8	6	0.44	¤¤	HHIPL2
P00488	Coagulation factor XIII A chain	0	18.906	7	5	0.43		F13A1
P35527	Keratin. type I cytoskeletal 9	0	69.02	33	17	0.39		KRT9
Q99983	Osteomodulin	0	17.913	14	6	0.38	¤¤	OMD
O43854	EGF-like repeat and discoidin I-like domain-containing protein 3	0	16.512	9	5	0.33	¤¤	EDIL3
Q9BYJ0	Fibroblast growth factor-binding protein 2	0	34.347	39	6	0.31	¤¤	FGFBP2
Q99969	Retinoic acid receptor responder protein 2	0	16.739	21	3	0.29	¤¤	RARRES2
O00300	Tumor necrosis factor receptor superfamily member 11B	0	15.494	13	5	0.22	¤	TNFRSF11B
P12830	Cadherin-1	0	9.815	3	3	0.19	¤¤	CDH1
P09104	Gamma-enolase	0	15.34	9	4	0.19		ENO2
Q12805	EGF-containing fibulin-like extracellular matrix protein 1	0	27.544	25	8	0.19		EFEMP1
P34096	Ribonuclease 4	0	23.466	45	7	0.16	¤¤	RNASE4
P03973	Antileukoproteinase	0	19.151	33	5	0.13	¤¤	SLPI
P02751	Fibronectin	0	423.196	37	65	0.13	¤¤	FN1
P03950	Angiogenin	0	33.748	40	7	0.13	¤¤	ANG
P16112	Aggrecan core protein	0	188.537	14	34	0.11	¤¤	ACAN
P14555	Phospholipase A2, membrane associated	0	28.059	35	5	0.09	¤¤	PLA2G2A
O75596	C-type lectin domain family 3 member A	0	28.345	39	8	0.09	¤¤	CLEC3A
P10915	Hyaluronan and proteoglycan link protein 1	0	80.28	45	18	0.08	¤¤	HAPLN1
P59665	Neutrophil defensin 1	0	6.747	19	2	0.08		DEFA1*
P08779	Keratin, type I cytoskeletal 16	0	67.378	46	20	0.08		KRT16
P78385	Keratin, type II cuticular Hb3	0	40.999	16	12	0.08		KRT83
O60687	Sushi repeat-containing protein SRPX2	0	44.222	29	11	0.07	¤¤	SRPX2
P07998	Ribonuclease pancreatic	0	15.784	25	3	0.07	¤¤	RNASE1
O15335	Chondroadherin	0	40.888	32	10	0.05	¤¤	CHAD
P61626	Lysozyme C	0	30.45	51	7	0.04	¤¤	LYZ
P02458	Collagen alpha-1(II) chain	0	95.237	13	14	0.04	¤	COL2A1
Q96S86	Hyaluronan and proteoglycan link protein 3	0	14.94	12	4	** (M)		HAPLN3
P31943	Heterogeneous nuclear ribonucleoprotein H	0	7.309	6	2	** (M)		HNRNPH1
P62701	40S ribosomal protein S4, X isoform	0	8.391	10	3	** (M)		RPS4X
P55072	Transitional endoplasmic reticulum ATPase	0	8.102	4	3	** (M)		VCP
Q01813	ATP-dependent 6-phosphofructokinase, platelet type	0	5.891	2	2	** (C)		PFKP
P10809	60 kDa heat shock protein, mitochondrial	0	13.43	6	4	C only		HSPD1
P27348	14-3-3 protein theta	0	12.171	18	4	C only		YWHAQ
Q07020	60S ribosomal protein L18	0	5.364	13	2	C only		RPL18
P68032	Actin, alpha cardiac muscle 1	0	50.786	36	11	C only		ACTC1
P08697	Alpha-2-antiplasmin	0	7.583	5	2	C only		SERPINF2
P01019	Angiotensinogen	0.002	4.39	6	2	C only		AGT
P06576	ATP synthase subunit beta, mitochondrial	0	29.525	23	9	C only		ATP5B
Q13938	Calcyphosin	0	6.878	12	2	C only		CAPS
O00299	Chloride intracellular channel protein 1	0	11.018	17	4	C only		CLIC1
P02462	Collagen alpha-1(IV) chain	0	10.46	2	3	C only		COL4A1
Q05707	Collagen alpha-1(XIV) chain	0	14.195	3	5	C only		COL14A1
P08572	Collagen alpha-2(IV) chain	0	15.58	3	3	C only		COL4A2
P13671	Complement component C6	0	9.468	4	3	C only		C6
Q96CP4	Cytosolic non-specific dipeptidase	0	6.839	4	2	C only		CNDP2
P13639	Elongation factor 2	0	9.361	3	3	C only		EEF2
P15311	Ezrin	0	24.256	12	8	C only		EZR
P21333	Filamin-A	0	28.53	5	10	C only		FLNA
P22352	Glutathione peroxidase 3	0	5.967	12	2	C only		GPX3
P21695	Glycerol-3-phosphate dehydrogenase [NAD(+)], cytoplasmic	0	13.533	16	5	C only		GPD1
Q14103	Heterogeneous nuclear ribonucleoprotein D0	0	6.148	9	2	C only		HNRNPD
P07910	Heterogeneous nuclear ribonucleoproteins C1/C2	0	6.688	10	3	C only		HNRNPC
P09429	High mobility group protein B1	0	10.421	26	4	C only		HMGB1
P01617	Ig Cappa chain V-II region TEW	0	6.737	33	2	C only		LOC440786
P01625	Ig Cappa chain V-IV region Len	0	9.173	29	2	C only		IGCV4-1
P07195	L-lactate dehydrogenase B chain	0	13.135	14	4	C only		LDHB
Q7Z304	MAM domain-containing protein 2	0	31.145	13	9	C only		MAMDC2
O14950	Myosin regulatory light chain 12B	0	19.3	30	5	C only		MYL12B
P35579	Myosin-9	0	22.338	4	7	C only		MYH9
Q96PD5	N-acetylmuramoyl-L-alanine amidase	0.002	4.423	4	2	C only		PGLYRP2
Q14112	Nidogen-2	0	8.617	2	3	C only		NID2
Q969G5	Protein Cinase C delta-binding protein	0	10.384	12	3	C only		PRKCDBP
P00734	Prothrombin	0	30.958	18	9	C only		F2
Q13813	Spectrin alpha chain, non-erythrocytic 1	0	53.881	7	16	C only		SPTAN1
P23246	Splicing factor, proline- and glutamine-rich	0	8.255	4	3	C only		SFPQ
Q01995	Transgelin	0	14.661	20	5	C only		TAGLN
P09493	Tropomyosin alpha-1 chain	0	28.123	13	6	C only		TPM1
P06753	Tropomyosin alpha-3 chain	0	17.911	12	4	C only		TPM3
O75083	WD repeat-containing protein 1	0	6.308	4	2	C only		WDR1
P18206	Vinculin	0	25.446	7	8	C only		VCL
P12956	X-ray repair cross-complementing protein 6	0	7.643	6	3	C only		XRCC6
Q9Y240	C-type lectin domain family 11 member A	0	7.685	7	2	M only		CLEC11A
P12107	Collagen alpha-1(XI) chain	0	6.019	1	2	M only		COL11A1
Q5JXB2	Putative ubiquitin-conjugating enzyme E2 N-like	0	5.525	12	2	M only		UBE2NL
O15232	Matrilin-3	0	63.208	40	16	M only		MATN3
Q76M96	Coiled-coil domain-containing protein 80	0	15.945	5	5	M only		CCDC80
Q9NRR1	Cytokine-like protein 1	0	13.23	25	4	M only		CYTL1
P13942	Collagen alpha-2(XI) chain	0	9.775	2	3	M only		COL11A2
O95678	Keratin. type II cytoskeletal 75	0	27.065	12	8	M only		KRT75
Q9H3U7	SPARC-related modular calcium-binding protein 2	0	20.487	14	5	M only		SMOC2
P83110	Serine protease HTRA3	0	8.867	8	3	M only		HTRA3
* Additional gene names exist
** Peak area intensity missing for one tissue (M or C indicates enriched tissue)
¤ Included in Skyline analysis
¤¤ Remaining after manual peak selection in Skyline
